# Supplementary material for: Iodine-Mediated Alkoxyselenylation of Alkenes and Dienes with Elemental Selenium
Source: Molecules. 2022 Sep 20;27(19):6169. doi: 10.3390/molecules27196169 (PMC9572842; doi:10.3390/molecules27196169)
Supplement: Supplementary file 1 [file molecules-27-06169-s001.zip]

Archive with 1 entries (1 files):
- molecules-1902416-supplementary.pdf
